# Supplementary material for: Mitogenomic Characterization of Microhyla fissipes and Its Implications for Phylogenetic Analysis in Microhylidae
Source: Biology (Basel). 2025 Oct 1;14(10):1342. doi: 10.3390/biology14101342 (PMC12562188; doi:10.3390/biology14101342)
Supplement: Supplementary file 1 [file biology-14-01342-s001.zip]

Archive with 2 entries (2 files):
- Figure S1. Secondary structure predictions for 22 tRNA genes of Microhyla fissipes..pdf
- Table S1. Annotation of the mitochondrial genome of Microhyla fissipes..xlsx
