# Supplementary material for: Mitogenomic Characterization of Microhyla fissipes and Its Implications for Phylogenetic Analysis in Microhylidae
Source: Biology (Basel). 2025 Oct 1;14(10):1342. doi: 10.3390/biology14101342 (PMC12562188; doi:10.3390/biology14101342)
Supplement: Supplementary file 1 [file biology-14-01342-s001.zip › Table S1. Annotation of the mitochondrial genome of Microhyla fissipes..xlsx]

## Sheet: Sheet1
Table S1. Annotation of the mitochondrial genome of Microhyla fissipes.
Gene	Direction	Position		Size (bp)	IGS (bp)	Codon
		From	To			Start	Stop
tRNA-Phe	H	1	70	70	1
12S rRNA	H	71	1007	937	0
tRNA-Val	H	1008	1076	69	0
16S rRNA	H	1077	2655	1579	0
tRNA-Leu	H	2656	2729	74	1
ND1	H	2731	3688	958	0	GTG	T--
tRNA-Ile	H	3689	3759	71	-1
tRNA-Gln	L	3759	3829	71	-1
tRNA-Met	H	3829	3897	69	0
ND2	H	3898	4932	1035	-2	ATG	TAG
tRNA-Trp	H	4931	5000	70	0
tRNA-Ala	L	5001	5069	69	2
tRNA-Asn	L	5072	5144	73	0
rep_origin	H	5145	5175	31	-3
tRNA-Cys	L	5173	5238	66	0
tRNA-Tyr	L	5239	5305	67	4
COI	H	5310	6860	1551	-9	ATA	AGG
tRNA-Ser	L	6852	6922	71	1
tRNA-Asp	H	6924	6992	69	2
COII	H	6995	7682	688	0	ATG	T--
tRNA-Lys	H	7683	7751	69	0
ATP8	H	7752	7916	165	-10	ATG	TAA
ATP6	H	7907	8588	682	0	ATG	T--
COIII	H	8589	9372	784	0	ATG	T--
tRNA-Gly	H	9373	9441	69	0
ND3	H	9442	9781	340	0	ATG	T--
tRNA-Arg	H	9782	9851	70	2
ND4L	H	9854	10138	285	-7	ATG	TAA
ND4	H	10132	11494	1363	0	ATG	T--
tRNA-His	H	11495	11563	69	0
tRNA-Ser	H	11564	11630	67	34
ND5	H	11665	13470	1806	-17	ATG	AGG
ND6	L	13454	13954	501	1	ATG	AGA
tRNA-Glu	L	13956	14024	69	1
CYTB	H	14026	15168	1143	0	ATG	TAA
D-loop	H	15169	16507	1339	0
tRNA-Leu	H	16508	16580	73	3
tRNA-Thr	H	16584	16653	70	0
tRNA-Pro	L	16654	16722	69	1
